# Supplementary material for: Sex-Specific Electrocortical Interactions in a Color Recognition Task in Men and Women with Opioid Use Disorder
Source: Biomedicines. 2025 Dec 8;13(12):3002. doi: 10.3390/biomedicines13123002 (PMC12730701; doi:10.3390/biomedicines13123002)
Supplement: Supplementary file 1 [file biomedicines-13-03002-s001.zip]

Archive with 1 entries (1 files):
- biomedicines-3957031-supplementary.pdf
